# Supplementary material for: A Low-Friction Capsule Robot with Drive–Control–Sensing Integration for Gastrointestinal Lesion Detection
Source: Research (Wash D C). 2025 Aug 4;8:0807. doi: 10.34133/research.0807 (PMC12320490; doi:10.34133/research.0807)
Supplement: Supplementary 1 — Figs. S1 to S12 Notes S1 to S6 Tables S1 and S2 Movies S1 to S6 [file research.0807.f1.zip]

Archive with 8 entries (8 files):
- MovieS1.mp4
- MovieS2.mp4
- MovieS3.mp4
- MovieS4.mp4
- MovieS5.mp4
- MovieS6.mp4
- Supplemental Information.docx
- Supplemental Information.pdf
